# Supplementary material for: Single‐Cell Integration of BMD GWAS Results Prioritize Candidate Genes Influencing Age‐Related Bone Loss
Source: JBMR Plus. 2023 Jul 7;7(10):e10795. doi: 10.1002/jbm4.10795 (PMC10556272; doi:10.1002/jbm4.10795)
Supplement: Supplementary file 6 — Table S1. 436 GWAS‐VNN candidate genes. [file JBM4-7-e10795-s002.xlsx]

## Sheet: Conversion to Mouse (bioDBnet)
Human Gene Symbol	Mouse Gene Symbol	entrezgene	name	alias	taxid	MGI
ABO	Abo	80908	ABO blood group (transferase A, alpha 1-3-N-acetylgalactosaminyltransferase, transferase B, alpha 1-3-galactosyltransferase)	NAGAT	10090	MGI:2135738
ABR	Abr	109934	active BCR-related gene		10090	MGI:107771
ABRAXAS2	Abraxas2	109359	BRISC complex subunit	AA589499, AI853413, Abro1, C430003P19Rik, Fam175b	10090	MGI:1926116
ACTRT2	Actrt2	73353	actin-related protein T2	1700052K15Rik, Arp-T2, Arpm2	10090	MGI:1920603
ADAM12	Adam12	11489	a disintegrin and metallopeptidase domain 12 (meltrin alpha)	Mltna	10090	MGI:105378
ADAMTS14	Adamts14	237360	a disintegrin-like and metallopeptidase (reprolysin type) with thrombospondin type 1 motif, 14	Adamts-14, TS14	10090	MGI:2179942
ADAMTS6	Adamts6	108154	a disintegrin-like and metallopeptidase (reprolysin type) with thrombospondin type 1 motif, 6	A930019D11Rik, ADAM-TS6, b2b1879.1Clo, b2b2029Clo, b2b2182Clo	10090	MGI:1347348
ADAMTSL1	Adamtsl1	77739	ADAMTS-like 1	5930437A14Rik, 6720426B09Rik, ADAMTSL-1	10090	MGI:1924989
ADCY5	Adcy5	224129	adenylate cyclase 5	AW121902, Ac5	10090	MGI:99673
ADCY9	Adcy9	11515	adenylate cyclase 9	AC9, ACtp10, AW125421, D16Wsu65e, mKIAA0520	10090	MGI:108450
ADGRD1	Adgrd1	243277	adhesion G protein-coupled receptor D1	E230012M21Rik, Gpr133	10090	MGI:3041203
ADH1B	Adh1	11522	alcohol dehydrogenase 1 (class I)	ADH-A2, ADH-AA, AI194826, Adh-1, Adh-1-t	10090	MGI:87921
AGAP2	Agap2	216439	ArfGAP with GTPase domain, ankyrin repeat and PH domain 2	AGAP-2, Centg1, PIKE, cnt-g1, mKIAA0167	10090	MGI:3580016
AHNAK	Ahnak	66395	AHNAK nucleoprotein (desmoyokin)	DY6	10090	MGI:1316648
AMZ1	Amz1	231842	archaelysin family metallopeptidase 1	5330426I05, 6530401C20Rik	10090	MGI:2442258
ANAPC1	Anapc1	17222	anaphase promoting complex subunit 1	2610021O03Rik, AI047775, AI853536, AW547281, Apc1	10090	MGI:103097
ANK3	Ank3	11735	ankyrin 3, epithelial	2900054D09Rik, AI314020, Ank-3, AnkG, Ankyrin-3	10090	MGI:88026
ANKFN1	Ankfn1	382543	ankyrin-repeat and fibronectin type III domain containing 1	4932411E22Rik, Gm1175, mWAKE, nmf9	10090	MGI:2686021
ANKRD7	Ankrd7	75196	ankyrin repeat domain 7	4930532L20Rik, AV278427	10090	MGI:1922446
APC	Apc	11789	APC, WNT signaling pathway regulator	AI047805, AU020952, AW124434, CC1, Min	10090	MGI:88039
AQP1	Aqp1	11826	aquaporin 1	CHIP28	10090	MGI:103201
ARHGAP15	Arhgap15	76117	Rho GTPase activating protein 15	5830480G12Rik	10090	MGI:1923367
ARHGAP24	Arhgap24	231532	Rho GTPase activating protein 24	0610025G21Rik	10090	MGI:1922647
ARHGAP26	Arhgap26	71302	Rho GTPase activating protein 26	1810044B20Rik, 2610010G17Rik, 4933432P15Rik, AI853435, mKIAA0621	10090	MGI:1918552
ARHGEF11	Arhgef11	213498	Rho guanine nucleotide exchange factor (GEF) 11	PDZ-RhoGEF, Prg, RhoGEF, mKIAA0380	10090	MGI:2441869
ARID1A	Arid1a	93760	AT rich interactive domain 1A (SWI-like)	1110030E03Rik, BAF250a, Osa1, Smarcf1	10090	MGI:1935147
ARID1B	Arid1b	239985	AT rich interactive domain 1B (SWI-like)	8030481M12, 9330189K18Rik, AI836955, Ardi1b, B230217J03Rik	10090	MGI:1926129
ARL14EP	Arl14ep	212772	ADP-ribosylation factor-like 14 effector protein	2700007P21Rik, 4930448O08Rik, ARF7EP	10090	MGI:1926020
ARRDC2	Arrdc2	70807	arrestin domain containing 2	4632416I05Rik, Ilad1	10090	MGI:1918057
ARSB	Arsb	11881	arylsulfatase B	1110007C02Rik, AI480648, As-1, As-1r, As-1s	10090	MGI:88075
ATXN10	Atxn10	54138	ataxin 10	AI325283, C77170, E46, Sca10, TEG-169	10090	MGI:1859293
ATXN7L1	Atxn7l1	380753	ataxin 7-like 1	2810423G08Rik, Atxn7l4	10090	MGI:3584458
AXIN1	Axin1	12005	axin 1	AI316800, Axin, Fu, Kb, Ki	10090	MGI:1096327
AXL	Axl	26362	AXL receptor tyrosine kinase	AI323647, Ark, Tyro7, Ufo	10090	MGI:1347244
B4GALNT3	B4galnt3	330406	beta-1,4-N-acetyl-galactosaminyl transferase 3	AB114826, B4GalNAcT3, C330047A21	10090	MGI:3041155
BAD	BC034090	207792	cDNA sequence BC034090	6820428L09, mKIAA1614	10090	MGI:2672904
BANF2	Bad	12015	BCL2-associated agonist of cell death	AI325008, Bbc2	10090	MGI:1096330
BAZ1A	Banf2	403171	BANF family member 2	4930517K23Rik, Baf-L, Baf-like, Gm115	10090	MGI:2684961
KIAA1614	Baz1a	217578	bromodomain adjacent to zinc finger domain 1A	Acf1, B930060C03, BC065123, Gtl5, Wcrf180	10090	MGI:1309478
BCAS3	Bcas3	192197	BCAS3 microtubule associated cell migration factor	1500019F07Rik, 2610028P08Rik, AU021018, BC028339, K20D4	10090	MGI:2385848
BCL11A	Bcl11a	14025	B cell CLL/lymphoma 11A (zinc finger protein)	2810047E18Rik, BCL-11A, Ctip1, D930021L15Rik, Evi9	10090	MGI:106190
BICC1	Bicc1	83675	BicC family RNA binding protein 1	Bic-C, bpk, jcpk	10090	MGI:1933388
BIN3	Bin3	57784	bridging integrator 3	1700015F07Rik	10090	MGI:1929883
BMP4	Bmp4	12159	bone morphogenetic protein 4	Bmp-4, Bmp2b, Bmp2b-1, Bmp2b1	10090	MGI:88180
BMP5	Bmp5	12160	bone morphogenetic protein 5	AU023399, se	10090	MGI:88181
BNC2	Bnc2	242509	basonuclin 2	5031434M05Rik, 8430420F16Rik	10090	MGI:2443805
BTBD16	Btbd16	330660	BTB (POZ) domain containing 16	E330040A16Rik	10090	MGI:3045247
CABLES1	Cables1	63955	CDK5 and Abl enzyme substrate 1	Cables, ik3-1	10090	MGI:1927065
CADM1	Cadm1	54725	cell adhesion molecule 1	2900073G06Rik, 3100001I08Rik, AI987920, Bl2, Igsf4	10090	MGI:1889272
CALCRL	Calcrl	54598	calcitonin receptor-like	AV071593, CRLR	10090	MGI:1926944
CAMSAP2	Camsap2	67886	calmodulin regulated spectrin-associated protein family, member 2	1600013L13Rik, 4930541M15Rik, Camsap1l1, mKIAA1078	10090	MGI:1922434
CAPZB	Capzb	12345	capping protein (actin filament) muscle Z-line, beta	1700120C01Rik, AI325129, CPB1, CPB2, CPbeat2	10090	MGI:104652
CATSPER3	Catsper3	76856	cation channel, sperm associated 3	4921522D01Rik, CACRC	10090	MGI:1924106
CCDC91	Ccdc91	67015	coiled-coil domain containing 91	1700086G08Rik, 1810060J02Rik, AU045683, AW555238, p56	10090	MGI:1914265
CCR1	Ccr1	12768	chemokine (C-C motif) receptor 1	Cmkbr1, Mip-1a-R	10090	MGI:104618
CCR1	Ccr1l1	12770	chemokine (C-C motif) receptor 1-like 1	Cmkbr1l1	10090	MGI:104617
CD109	Cd109	235505	CD109 antigen	9930012E15Rik, AI480638, GARP	10090	MGI:2445221
CDH6	Cdh6	12563	cadherin 6	cad6	10090	MGI:107435
CDK6	Cdk6	12571	cyclin-dependent kinase 6	AI504062, Crk2	10090	MGI:1277162
CELSR2	Celsr2	53883	cadherin, EGF LAG seven-pass G-type receptor 2	Adgrc2, EGFL2, Flamingo1, flamingo, mKIAA0279	10090	MGI:1858235
CHD4	Chd4	107932	chromodomain helicase DNA binding protein 4	9530019N15Rik, AA617397, BC005710, D6Ertd380e, Mi-2beta	10090	MGI:1344380
CMIP	Cmip	74440	c-Maf inducing protein	4933407C03Rik, 5830471E12Rik, AI314065, AI464126	10090	MGI:1921690
CNOT4	Cnot4	53621	CCR4-NOT transcription complex, subunit 4	Not4, Not4h, Not4hp	10090	MGI:1859026
COL11A1	Col11a1	12814	collagen, type XI, alpha 1	C530001D20Rik, cho	10090	MGI:88446
COL1A2	Col1a2	12843	collagen, type I, alpha 2	AA960264, AI325291, Col1a-2, Cola-2, Cola2	10090	MGI:88468
CORO6	Coro6	216961	coronin 6		10090	MGI:2183448
COTL1	Cotl1	72042	coactosin-like 1 (Dictyostelium)	1810074P22Rik, 2010004C08Rik, Clp	10090	MGI:1919292
COX4I2	Cox4i2	84682	cytochrome c oxidase subunit 4I2	Cox4b, CoxIV-2	10090	MGI:2135755
CRADD	Cradd	12905	CASP2 and RIPK1 domain containing adaptor with death domain	RAIDD	10090	MGI:1336168
CRB1	Crb1	170788	crumbs family member 1, photoreceptor morphogenesis associated	7530426H14Rik, A930008G09Rik, CRB1-A, CRB1-A2, CRB1-B	10090	MGI:2136343
CSNK1G3	Csnk1g3	70425	casein kinase 1, gamma 3	3300002K07Rik, C330049O21Rik	10090	MGI:1917675
CTLA4	Ctla4	12477	cytotoxic T-lymphocyte-associated protein 4	Cd152, Ctla-4, Ly-56	10090	MGI:88556
CTNNB1	Ctnnb1	12387	catenin (cadherin associated protein), beta 1	Bfc, Catnb, Mesc	10090	MGI:88276
CTPS1	Ctps	51797	cytidine 5'-triphosphate synthase	Ctps1	10090	MGI:1858304
CYB5B	Cyb5b	66427	cytochrome b5 type B	1810044O22Rik, AU015618, Cyb5m	10090	MGI:1913677
CYBRD1	Cybrd1	73649	cytochrome b reductase 1	2210407P13Rik, Dcytb	10090	MGI:2654575
CYFIP1	Cyfip1	20430	cytoplasmic FMR1 interacting protein 1	E030028J09Rik, P140SRA-1, P140sra1, Shyc, Sra-1	10090	MGI:1338801
CYP19A1	Cyp19a1	13075	cytochrome P450, family 19, subfamily a, polypeptide 1	Ar, ArKO, Cyp19, Int-5, Int5	10090	MGI:88587
CYP26A1	Cyp26a1	13082	cytochrome P450, family 26, subfamily a, polypeptide 1	Cyp26, P450RA, P450RAI, RAH	10090	MGI:1096359
CYP3A7-CYP3A51P	Cyp3a11	13112	cytochrome P450, family 3, subfamily a, polypeptide 11	AI256190, Cyp3a, IIIAm1, Pcn	10090	MGI:88609
CYP3A7-CYP3A51P	Cyp3a13	13113	cytochrome P450, family 3, subfamily a, polypeptide 13	IIIAm2	10090	MGI:88610
CYP3A7-CYP3A51P	Cyp3a16	13114	cytochrome P450, family 3, subfamily a, polypeptide 16		10090	MGI:106099
CYP3A7-CYP3A51P	Cyp3a25	56388	cytochrome P450, family 3, subfamily a, polypeptide 25	AI327008	10090	MGI:1930638
CYP3A7-CYP3A51P	Cyp3a41a	53973	cytochrome P450, family 3, subfamily a, polypeptide 41A	Cyp3a41	10090	MGI:1858451
CYP3A7-CYP3A51P	Cyp3a41b	100041375	cytochrome P450, family 3, subfamily a, polypeptide 41B		10090	MGI:3714859
CYP3A7-CYP3A51P	Cyp3a44	337924	cytochrome P450, family 3, subfamily a, polypeptide 44		10090	MGI:2449818
CYP3A7-CYP3A51P	Cyp3a57	622127	cytochrome P450, family 3, subfamily a, polypeptide 57	EG622127	10090	MGI:3646373
CYP3A7-CYP3A51P	Cyp3a59	100041449	cytochrome P450, family 3, subfamily a, polypeptide 59		10090	MGI:3769707
KIAA1549	D630045J12Rik	330286	RIKEN cDNA D630045J12 gene	Kiaa1549, mKIAA1549	10090	MGI:2669829
MACF1	D830031N03Rik	442834	RIKEN cDNA D830031N03 gene	Kiaa0754, mKIAA0754	10090	MGI:3045367
DAAM2	Daam2	76441	dishevelled associated activator of morphogenesis 2	2310016D11Rik, AI843643, AW557870	10090	MGI:1923691
DAB2	Dab2	13132	disabled 2, mitogen-responsive phosphoprotein	5730435J12Rik, AA960054, AI957090, D15Wsu122e, D630005B22Rik	10090	MGI:109175
DENND2B	Denn2b	76954	DENN domain containing 2B	2010004M01Rik, 2610305K15Rik, Dennd2b, St5	10090	MGI:108517
DEPTOR	Deptor	97998	DEP domain containing MTOR-interacting protein	Depdc6	10090	MGI:2146322
DGKG	Dgkg	110197	diacylglycerol kinase, gamma	2900055E17Rik, 90kDa, AI854428, Dagk3, E430001K23Rik	10090	MGI:105060
DICER1	Dicer1	192119	dicer 1, ribonuclease type III	1110006F08Rik, D12Ertd7e, aviD, mKIAA0928	10090	MGI:2177178
DISP1	Disp1	68897	dispatched RND transporter family member 1	1190008H24Rik, DispA	10090	MGI:1916147
DLC1	Dlc1	50768	deleted in liver cancer 1	A730069N07Rik, Arhgap7, HP, STARD12, dlc-1	10090	MGI:1354949
DLG1	Dlg1	13383	discs large MAGUK scaffold protein 1	B130052P05Rik, Dlgh1, E-dlg/SAP97, SAP-97, SAP97	10090	MGI:107231
DLX5	Dlx5	13395	distal-less homeobox 5	AI385752	10090	MGI:101926
DNM3	Dnm3	103967	dynamin 3	9630020E24Rik, AW061159, B230343F03Rik, C530045C17, Dyna III	10090	MGI:1341299
DNMT3A	Dnmt3a	13435	DNA methyltransferase 3A	MmuIIIA	10090	MGI:1261827
DOCK8	Dock8	76088	dedicator of cytokinesis 8	1200017A24Rik, 5830472H07Rik, A130095G14Rik, AI461977	10090	MGI:1921396
DOCK9	Dock9	105445	dedicator of cytokinesis 9	AA959601, AW538057, B230309H04Rik, D14Wsu89e, Zizimin1	10090	MGI:106321
DPYD	Dpyd	99586	dihydropyrimidine dehydrogenase	AI315208, DHPDHase, DPD, E330028L06Rik	10090	MGI:2139667
DUSP5	Dusp5	240672	dual specificity phosphatase 5	Gm337	10090	MGI:2685183
E2F1	E2f1	13555	E2F transcription factor 1	E2F-1, Tg(Wnt1-cre)2Sor, mKIAA4009	10090	MGI:101941
EBF1	Ebf1	13591	early B cell factor 1	Ebf, O/E-1, OE-1, Olf-1, Olf1	10090	MGI:95275
EHD4	Ehd4	98878	EH-domain containing 4	2210022F10Rik, AI197390, AI846352, AV006278, Past2	10090	MGI:1919619
EMP1	Emp1	13730	epithelial membrane protein 1	I-8-09, TMP	10090	MGI:107941
EMP2	Emp2	13731	epithelial membrane protein 2	XMP	10090	MGI:1098726
EN1	En1	13798	engrailed 1	En-1, Mo-en.1, engrailed-1	10090	MGI:95389
ENDOD1	Endod1	71946	endonuclease domain containing 1	2210414F18Rik, 2310067E08Rik, C85344	10090	MGI:1919196
EPB41L2	Epb41l2	13822	erythrocyte membrane protein band 4.1 like 2	4.1G, AW555191, D10Ertd398e, Epb4.1l2, NBL2	10090	MGI:103009
EPHA4	Epha4	13838	Eph receptor A4	2900005C20Rik, AI385584, Cek8, Hek8, Sek	10090	MGI:98277
ERC2	Erc2	238988	ELKS/RAB6-interacting/CAST family member 2	6430531D06, CAST, CAST1/ERC2, D14Ertd171e, ELKS2alpha	10090	MGI:1098749
ESR1	Esr1	13982	estrogen receptor 1 (alpha)	ER, ER-alpha, ERa, ERalpha, ESR	10090	MGI:1352467
ETFA	Etfa	110842	electron transferring flavoprotein, alpha polypeptide	2010200I21Rik, D9Ertd394e	10090	MGI:106092
EXOSC10	Exosc10	50912	exosome component 10	PM-Scl, PM/Scl-100, Pmscl2, RRP6, p2	10090	MGI:1355322
EYA1	Eya1	14048	EYA transcriptional coactivator and phosphatase 1	bor	10090	MGI:109344
EYA2	Eya2	14049	EYA transcriptional coactivator and phosphatase 2	Eab1	10090	MGI:109341
EYA4	Eya4	14051	EYA transcriptional coactivator and phosphatase 4	B130023L16Rik	10090	MGI:1337104
FABP6	Fabp6	16204	fatty acid binding protein 6	GT, I-15P, I-BABP, ILBP, ILBP3	10090	MGI:96565
FAM111A	Fam111a	107373	family with sequence similarity 111, member A	4632417K18Rik, AW413625	10090	MGI:1915508
FAM168A	Fam168a	319604	family with sequence similarity 168, member A	2610030B18Rik, B930006L02Rik, mKIAA0280	10090	MGI:2442372
FAM174A	Fam174a	67698	family with sequence similarity 174, member A	2310044D20Rik, Fam174, Naa6, Tmem157	10090	MGI:1914948
FAM210A	Fam210a	108654	family with sequence similarity 210, member A	4933403F05Rik, AA987140, AV134576, AW491926	10090	MGI:1914000
FAM227A	Fam227a	75729	family with sequence similarity 227, member A	4933432B09Rik	10090	MGI:1922979
FAT1	Fat1	14107	FAT atypical cadherin 1	2310038E12Rik, AU023433, Fath, mFat1	10090	MGI:109168
FAT3	Fat3	270120	FAT atypical cadherin 3	9430076A06Rik, D430038H04Rik, Gm1132, Gm510, MFAT3F	10090	MGI:2444314
FBN2	Fbn2	14119	fibrillin 2	BC063774, Fib-2, mKIAA4226, sne, sy	10090	MGI:95490
FBXL2	Fbxl2	72179	F-box and leucine-rich repeat protein 2	2810423A21Rik, Fbl3	10090	MGI:1919429
FBXW4	Fbxw4	30838	F-box and WD-40 domain protein 4	Dac, Fbw4, SHFM3, SHSF3, dactylin	10090	MGI:1354698
FBXW5	Fbxw5	30839	F-box and WD-40 domain protein 5	AI159739, Fbw5	10090	MGI:1354731
FGFRL1	Fgfrl1	116701	fibroblast growth factor receptor-like 1	FGFR5, FGFR5beta, FGFR5gamma	10090	MGI:2150920
FHOD3	Fhod3	225288	formin homology 2 domain containing 3	A930009H06Rik, FHOS2, mKIAA1695	10090	MGI:1925847
FLCN	Flcn	216805	folliculin	AU014660, B430214A04Rik, Bhd, FLCL	10090	MGI:2442184
FLI1	Fli1	14247	Friend leukemia integration 1	EWSR2, Fli-1, SIC-1, Sic1	10090	MGI:95554
FMN2	Fmn2	54418	formin 2	AU024104	10090	MGI:1859252
FMNL2	Fmnl2	71409	formin-like 2	5430425K04Rik, Man	10090	MGI:1918659
FOSB	Fosb	14282	FBJ osteosarcoma oncogene B		10090	MGI:95575
FOXK1	Foxk1	17425	forkhead box K1	A630048H08Rik, AI463295, Gm10868, Mnf	10090	MGI:1347488
FOXK2	Foxk2	68837	forkhead box K2	1110054H05Rik, 5730434B08Rik, 6230415M23Rik, ILF, Ilf1	10090	MGI:1916087
FOXN3	Foxn3	71375	forkhead box N3	5430426H20Rik, AA589593, AW556347, Ches1, Ches1l	10090	MGI:1918625
FRMD7	Frmd7	385354	FERM domain containing 7	EG665849, Gm1533	10090	MGI:2686379
FRS2	Frs2	327826	fibroblast growth factor receptor substrate 2	4732458E18, C330018A15Rik, Frs2alpha, SNT1	10090	MGI:1100860
FRZB	Frzb	20378	frizzled-related protein	Frp, Sfrp3, frezzled, fritz, frzb-1	10090	MGI:892032
FZD7	Fzd7	14369	frizzled class receptor 7	Fz7	10090	MGI:108570
GARRE1	Garre1	233103	granule associated Rac and RHOG effector 1	4931406P16Rik, AA553327, mKIAA0355	10090	MGI:1924311
GHR	Ghr	14600	growth hormone receptor	GHBP, GHR/BP	10090	MGI:95708
GJA1	Gja1	14609	gap junction protein, alpha 1	AU042049, AW546267, Cnx43, Cx43, Cx43alpha1	10090	MGI:95713
HLA-A	Gm11127	100529082	predicted gene 11127	H2-K1	10090	MGI:3779381
HLA-A	Gm7030	630294	predicted gene 7030	EG630294, H2-t9	10090	MGI:3647514
HLA-A	Gm8909	667977	predicted gene 8909	EG667977, H2-Tw5l, H2-gs17	10090	MGI:3704134
GNG7	Gng7	14708	guanine nucleotide binding protein (G protein), gamma 7	AI840417, Hg3b	10090	MGI:95787
GNRH1	Gnrh1	14714	gonadotropin releasing hormone 1	Gnrh, Gnrh2, LHRH, Lhrh1, Lnrh	10090	MGI:95789
GPAT3	Gpat3	231510	glycerol-3-phosphate acyltransferase 3	1-AGPAT, 1-AGPAT 9, 4933407I02Rik, 4933408F15, A230097K15Rik	10090	MGI:3603816
GPC6	Gpc6	23888	glypican 6		10090	MGI:1346322
GRB10	Grb10	14783	growth factor receptor bound protein 10	5730571D09Rik, AI325020, Meg1, mKIAA0207	10090	MGI:103232
GTF2I	Gtf2i	14886	general transcription factor II I	6030441I21Rik, BAP-135, Diws1t, GtfII-I, Spin	10090	MGI:1202722
HLA-A	H2-Bl	14963	histocompatibility 2, blastocyst	H2-B1, H2-Bl-like, H2-D1, H2-K1	10090	MGI:892004
HLA-A	H2-D1	14964	histocompatibility 2, D region locus 1	H-2D, H2-D, H2-K1	10090	MGI:95896
HLA-A	H2-K1	14972	histocompatibility 2, K1, K region	H-2K, H-2K(d), H2-D1, H2-K, K-f	10090	MGI:95904
HLA-A	H2-M9	14997	histocompatibility 2, M region locus 9	M9	10090	MGI:1276570
HLA-A	H2-Q1	15006	histocompatibility 2, Q region locus 1	H-2Q1, H2-D1, Q1, Q1b, Q1d	10090	MGI:95928
HLA-A	H2-Q10	15007	histocompatibility 2, Q region locus 10	H-2Q10, H2-K1, Q10, Qa10	10090	MGI:95929
HLA-A	H2-Q2	15013	histocompatibility 2, Q region locus 2	BE136769, Gm11132, H-2Q2, H2-D1, H2-K1	10090	MGI:95931
HLA-A	H2-Q4	15015	histocompatibility 2, Q region locus 4	H-2Q4, H2-D1, H2-Gs10, Qa-4, Qa4	10090	MGI:95933
HLA-A	H2-Q6	110557	histocompatibility 2, Q region locus 6	0610037M15Rik, H-2Q6, H2-K1, Qa-6, Qa6	10090	MGI:95935
HLA-A	H2-Q7	15018	histocompatibility 2, Q region locus 7	H-2Q7, Ped, Q9, Qa-2, Qa-7	10090	MGI:95936
H4C3	H4c14	97122	H4 clustered histone 14	H4, H4c1, H4c11, H4c12, H4c2	10090	MGI:2140113
HCN4	Hcn4	330953	hyperpolarization-activated, cyclic nucleotide-gated K+ 4	Bcng3, Hcn3	10090	MGI:1298209
HDAC4	Hdac4	208727	histone deacetylase 4	4932408F19Rik, HD4	10090	MGI:3036234
HECW2	Hecw2	329152	HECT, C2 and WW domain containing E3 ubiquitin protein ligase 2	A730039N16Rik, D030049F17Rik, Gm971, Nedl2, mKIAA1301	10090	MGI:2685817
HHAT	Hhat	226861	hedgehog acyltransferase	2810432O22Rik, AI462858, AP-2CRE, Skn, Tg(TFAP2A-cre)1Will	10090	MGI:2444681
HIPK1	Hipk1	15257	homeodomain interacting protein kinase 1	1110062K04Rik, Myak	10090	MGI:1314873
HOXD11	Hoxd11	15431	homeobox D11	E230017H14Rik, Hox-4.6, Hox-5.4, Hox-5.5	10090	MGI:96203
HRH1	Hrh1	15465	histamine receptor H1	Bphs, H1R, HH1R, Hir	10090	MGI:107619
HS3ST3B1	Hs3st3b1	54710	heparan sulfate (glucosamine) 3-O-sulfotransferase 3B1	3-OST-3B, 3OST3B1, 3Ost3b, AU041882, AW536289	10090	MGI:1333853
HS6ST1	Hs6st1	50785	heparan sulfate 6-O-sulfotransferase 1	6Ost1	10090	MGI:1354958
HSPA4	Hspa4	15525	heat shock protein 4	70kDa, AI317151, APG-2, Hsp110, Hsp70RY	10090	MGI:1342292
IGDCC4	Igdcc4	56741	immunoglobulin superfamily, DCC subclass, member 4	DDM36, Nope	10090	MGI:1858497
IKZF2	Ikzf2	22779	IKAROS family zinc finger 2	A730095J18Rik, Helios, Zfpn1a2, Znfn1a2	10090	MGI:1342541
INPP5A	Inpp5a	212111	inositol polyphosphate-5-phosphatase A		10090	MGI:2686961
INSC	Insc	233752	INSC spindle orientation adaptor protein	3830422K02Rik, C730020D23	10090	MGI:1917942
IQGAP1	Iqgap1	29875	IQ motif containing GTPase activating protein 1	AA682088, D7Ertd237e, D7Ertd257e, mKIAA0051	10090	MGI:1352757
IRF2BP2	Irf2bp2	270110	interferon regulatory factor 2 binding protein 2	E130305N23Rik, IRF-2BP2	10090	MGI:2443921
IRS1	Irs1	16367	insulin receptor substrate 1	G972R, IRS-1	10090	MGI:99454
IRS2	Irs2	384783	insulin receptor substrate 2	Irs-2	10090	MGI:109334
IRX5	Irx5	54352	Iroquois homeobox 5		10090	MGI:1859086
ITGA1	Itga1	109700	integrin alpha 1	CD49A, E130012M19Rik, Vla1	10090	MGI:96599
ITGA9	Itga9	104099	integrin alpha 9	(alpha)9, 2610002H11Rik, 6720458D17Rik, AI461869, D130073C02	10090	MGI:104756
ITGB5	Itgb5	16419	integrin beta 5	AA475909, AI874634, ESTM23, [b]-5, [b]5	10090	MGI:96614
ITIH4	Itih4	16427	inter alpha-trypsin inhibitor, heavy chain 4	ITI-HC4, Itih-4, PK-120	10090	MGI:109536
ITK	Itk	16428	IL2 inducible T cell kinase	Emt, Tcsk, Tsk	10090	MGI:96621
ITPR2	Itpr2	16439	inositol 1,4,5-triphosphate receptor 2	AI649341, InsP3R-2, InsP3R-5, Ip3r2, Itpr5	10090	MGI:99418
JAZF1	Jazf1	231986	JAZF zinc finger 1	AI591476, C820002C15, Jaz1, Tip27	10090	MGI:2141450
JUP	Jup	16480	junction plakoglobin	Ctnng, D930025P04Rik, PG	10090	MGI:96650
KCNE2	Kcne2	246133	potassium voltage-gated channel, Isk-related subfamily, gene 2	2200002I16Rik, AW048273, MiRP1	10090	MGI:1891123
KCNMA1	Kcnma1	16531	potassium large conductance calcium-activated channel, subfamily M, alpha member 1	5730414M22Rik, BKCA alpha, BKCa, KCa1.1, MaxiK	10090	MGI:99923
KDR	Kdr	16542	kinase insert domain protein receptor	6130401C07, Flk-1, Flk1, Krd-1, Ly73	10090	MGI:96683
KICS2	Kics2	270802	KICSTOR subunit 2	E030027L10	10090	MGI:2670984
KLF11	Klf11	194655	Kruppel-like factor 11	9830142A17, D12Ertd427e, Tieg2, Tieg2b, Tieg3	10090	MGI:2653368
KLF12	Klf12	16597	Kruppel-like factor 12	2700063E05Rik, AI225908, AI315654, AP-2rep, B130052C06Rik	10090	MGI:1333796
KLF4	Klf4	16600	Kruppel-like factor 4 (gut)	EZF, Gklf, Zie	10090	MGI:1342287
KLF6	Klf6	23849	Kruppel-like factor 6	AI448727, BCD1, C86813, CPBP, Copeb	10090	MGI:1346318
KLF9	Klf9	16601	Kruppel-like factor 9	2310051E17Rik, AA589643, BTEB-1, Bteb1, Gm9971	10090	MGI:1333856
KLHL17	Klhl17	231003	kelch-like 17	AL022703, BC058738	10090	MGI:2678948
KLHL38	Klhl38	268807	kelch-like 38	8230402K04Rik	10090	MGI:3045310
KREMEN1	Kremen1	84035	kringle containing transmembrane protein 1	AV002070, Kremen, Krm1	10090	MGI:1933988
LCORL	Lcorl	209707	ligand dependent nuclear receptor corepressor-like	Mlr1	10090	MGI:2651932
LEKR1	Lekr1	624866	leucine, glutamate and lysine rich 1	EG546798, EG624866, Gm6534	10090	MGI:3645902
LITAF	Litaf	56722	LPS-induced TN factor	3222402J11Rik, C85531, N4WBP3, TBX1	10090	MGI:1929512
LLGL2	Llgl2	217325	LLGL2 scribble cell polarity complex component	9130006H11Rik, Llglh2	10090	MGI:1918843
LNX1	Lnx1	16924	ligand of numb-protein X 1	Lnx	10090	MGI:1278335
LPAR3	Lpar3	65086	lysophosphatidic acid receptor 3	Edg7, lpA3	10090	MGI:1929469
LRMDA	Lrmda	76633	leucine rich melanocyte differentiation associated	1700112E06Rik, 2700009F18Rik	10090	MGI:1923883
LRP4	Lrp4	228357	low density lipoprotein receptor-related protein 4	6430526J12Rik, D230026E03, Megf7, mdig	10090	MGI:2442252
LRP5	Lrp5	16973	low density lipoprotein receptor-related protein 5	BMND1, HBM, LR3, LRP7, OPPG	10090	MGI:1278315
LRRC1	Lrrc1	214345	leucine rich repeat containing 1	A430093J20Rik, AU016091, D030059I21, mKIAA4018	10090	MGI:2442313
LRRC8C	Lrrc8c	100604	leucine rich repeat containing 8 family, member C	AD158, AI326115, E430036I04Rik, fad158	10090	MGI:2140839
LTBP3	Ltbp3	16998	latent transforming growth factor beta binding protein 3	Ltbp2, mFLJ00070	10090	MGI:1101355
MARCHF2	Marchf2	224703	membrane associated ring-CH-type finger 2	9530046H09Rik, MARCH-II, March2	10090	MGI:1925915
MARK3	Mark3	17169	MAP/microtubule affinity regulating kinase 3	1600015G02Rik, A430080F22Rik, C-TAK1, ETK-1, ETK1	10090	MGI:1341865
MBL2	Mbl2	17195	mannose-binding lectin (protein C) 2	L-MBP, MBL, MBL-C, MBP-C, RARF/P28A	10090	MGI:96924
MBNL1	Mbnl1	56758	muscleblind like splicing factor 1	Mbnl, mKIAA0428	10090	MGI:1928482
MC4R	Mc4r	17202	melanocortin 4 receptor	Mc4-r, Pkcp	10090	MGI:99457
MCPH1	Mcph1	244329	microcephaly, primary autosomal recessive 1	5430437K10Rik, BRIT1, D030046N04Rik, MCT, Tg(HLA-A2.1)1Enge	10090	MGI:2443308
MED13L	Med13l	76199	mediator complex subunit 13-like	2210413I17Rik, 6330591G05Rik, 9030618F05Rik, Thrap2, Trap240L	10090	MGI:2670178
MEIS1	Meis1	17268	Meis homeobox 1	C530044H18Rik, Evi8	10090	MGI:104717
MEOX2	Meox2	17286	mesenchyme homeobox 2	AI528662, Gax, Mox-2, Mox2	10090	MGI:103219
MEPE	Mepe	94111	matrix extracellular phosphoglycoprotein with ASARM motif (bone)	Of45	10090	MGI:2137384
METTL7A	Methig1	554292	methyltransferase hypoxia inducible domain containing 1	Mettl7a2-Higd1c, Mettl7a2Higd1c, Mettl7a2higd1c, UbiE-YGHL1	10090	MGI:3845761
METTL7A	Mettl7a1	70152	methyltransferase like 7A1	2210414H16Rik, 3300001H21Rik, Aam-B, Mettl7a, UbiE1	10090	MGI:1916523
METTL7A	Mettl7a2	393082	methyltransferase like 7A2	Gm921, UbiE2, Ubie	10090	MGI:3026615
METTL7A	Mettl7a3	668178	methyltransferase like 7A3	Gm10035, Ubie3	10090	MGI:3710670
MGMT	Mgmt	17314	O-6-methylguanine-DNA methyltransferase	AGT, AI267024, Agat	10090	MGI:96977
MGP	Mgp	17313	matrix Gla protein	Mglap	10090	MGI:96976
MKLN1	Mkln1	27418	muskelin 1, intracellular mediator containing kelch motifs	A130067F06Rik, AU015903, BB154892	10090	MGI:1351638
MLPH	Mlph	171531	melanophilin	2210418F23Rik, 5031433I09Rik, AW228792, D1Wsu84e, Slac-2a	10090	MGI:2176380
MMP14	Mmp14	17387	matrix metallopeptidase 14 (membrane-inserted)	AI325305, MMP-X1, MT-MMP-1, MT1-MMP, sabe	10090	MGI:101900
MMP16	Mmp16	17389	matrix metallopeptidase 16	MT-MMP 3, MT3-MMP, Mt3mmp	10090	MGI:1276107
MPDZ	Mpdz	17475	multiple PDZ domain crumbs cell polarity complex component	AI225843, B930003D11Rik, MUPP1	10090	MGI:1343489
MRPS28	Mrps28	66230	mitochondrial ribosomal protein S28	1500012D08Rik, AW061224	10090	MGI:1913480
MS4A6A	Ms4a6c	73656	membrane-spanning 4-domains, subfamily A, member 6C	2200009H22Rik, 2210417N07Rik	10090	MGI:2385644
MS4A6A	Ms4a6d	68774	membrane-spanning 4-domains, subfamily A, member 6D	1110058E16Rik, AI447446, Ms4a11	10090	MGI:1916024
MSH6	Msh6	17688	mutS homolog 6	AU044881, AW550279, GTBP, Gtmbp	10090	MGI:1343961
MSMO1	Msmo1	66234	methylsterol monoxygenase 1	1500001G16Rik, C78600, DESP4, ERG25, Sc4mol	10090	MGI:1913484
MTA1	Mta1	116870	metastasis associated 1		10090	MGI:2150037
MUSK	Musk	18198	muscle, skeletal, receptor tyrosine kinase	Mdk4, Mlk, Nsk1, Nsk2, Nsk3	10090	MGI:103581
MYH9	Myh9	17886	myosin, heavy polypeptide 9, non-muscle	Fltn, Myhn-1, Myhn1, NMHCIIA, NMMHC-A	10090	MGI:107717
N4BP2L2	N4bp2l2	381695	NEDD4 binding protein 2-like 2	2700092H06Rik, Gm38758, zag1	10090	MGI:2687207
NAA38	Naa38	78304	N(alpha)-acetyltransferase 38, NatC auxiliary subunit	1500034E06Rik, Lsmd1	10090	MGI:1925554
NAB1	Nab1	17936	Ngfi-A binding protein 1		10090	MGI:107564
NAV3	Nav3	260315	neuron navigator 3	4732483H20Rik, 9630020C08Rik, POMFIL1, Pomfil1p, mKIAA0938	10090	MGI:2183703
NDP	Ndp	17986	Norrie disease (pseudoglioma) (human)	ND, Ndph	10090	MGI:102570
NEGR1	Negr1	320840	neuronal growth regulator 1	5330422G01Rik, KILON, Ntra	10090	MGI:2444846
NEK6	Nek6	59126	NIMA (never in mitosis gene a)-related expressed kinase 6	1300007C09Rik	10090	MGI:1891638
NFE2L1	Nfe2l1	18023	nuclear factor, erythroid derived 2,-like 1	AA408798, AW212678, LCR-F1, Lcrf1, NRF1	10090	MGI:99421
NFIA	Nfia	18027	nuclear factor I/A	1110047K16Rik, 9430022M17Rik, CTF, NF1-A, NF1A	10090	MGI:108056
NFIX	Nfix	18032	nuclear factor I/X	CTF, NF-I/X, NF1-X, NFI-X	10090	MGI:97311
NGEF	Ngef	53972	neuronal guanine nucleotide exchange factor	Tims2, ephexin	10090	MGI:1858414
NIBAN2	Niban2	227737	niban apoptosis regulator 2	9130404D14Rik, Fam129b, Meg-3	10090	MGI:2442910
NOS1AP	Nos1ap	70729	nitric oxide synthase 1 (neuronal) adaptor protein	6330408P19Rik, Capon	10090	MGI:1917979
NPR2	Npr2	230103	natriuretic peptide receptor 2	GC-B, GC-B2, GC-B3, cn, mNPR-B	10090	MGI:97372
NT5C2	Nt5c2	76952	5'-nucleotidase, cytosolic II	2010002I23Rik, CnII, Gm9751, Gmp, Nt5b	10090	MGI:2178563
NTN1	Ntn1	18208	netrin 1	AI561871, BC019633, Netrin-1	10090	MGI:105088
OTUD4	Otud4	73945	OTU domain containing 4	4930431L18Rik, AI449692, D8Ertd69e, mKIAA1046	10090	MGI:1098801
OTUD7B	Otud7b	229603	OTU domain containing 7B	2900060B22Rik, 4930463P07Rik, AI462125, CEZANNE, Trabid2	10090	MGI:2654703
PALMD	Palmd	114301	palmdelphin	4631423C22Rik, PALML	10090	MGI:2148896
PAPSS2	Papss2	23972	3'-phosphoadenosine 5'-phosphosulfate synthase 2	1810018P12Rik, AI159688, AtpsU2, Atpsk2, Sk2	10090	MGI:1330223
PCNT	Pcnt	18541	pericentrin (kendrin)	AW476095, C86676, KEN, Pcnt2, kendrin	10090	MGI:102722
PDE7B	Pde7b	29863	phosphodiesterase 7B		10090	MGI:1352752
PDE8A	Pde8a	18584	phosphodiesterase 8A	AI551852, Pde8	10090	MGI:1277116
PDGFC	Pdgfc	54635	platelet-derived growth factor, C polypeptide	1110064L01Rik, AI647969, PDGF-C, SCDGF, VEGF-E	10090	MGI:1859631
PDHX	Pdhx	27402	pyruvate dehydrogenase complex, component X	AI481367, E3bp, Pdx1	10090	MGI:1351627
PHF13	Phf13	230936	PHD finger protein 13	BC029632, Phf5, SPOC1	10090	MGI:2446217
PHLDB1	Phldb1	102693	pleckstrin homology like domain, family B, member 1	AU041016, D330037A14Rik, Ll5a	10090	MGI:2143230
PIEZO1	Piezo1	234839	piezo-type mechanosensitive ion channel component 1	9630020g22, Fam38a, mKIAA0233	10090	MGI:3603204
PJA2	Pja2	224938	praja ring finger ubiquitin ligase 2	AI447901, AL022700, Neurodap1, mKIAA0438	10090	MGI:2159342
PKD2L1	Pkd2l1	329064	polycystic kidney disease 2-like 1	B830002B15, BC046386, PCL, PKD2L, Pkdl	10090	MGI:1352448
PKN2	Pkn2	109333	protein kinase N2	6030436C20Rik, AI507382, PRK2, Prkcl2, Stk7	10090	MGI:109211
PKNOX2	Pknox2	208076	Pbx/knotted 1 homeobox 2	D230005H23Rik, Prep2	10090	MGI:2445415
PLAG1	Plag1	56711	pleiomorphic adenoma gene 1		10090	MGI:1891916
PLEKHM3	Plekhm3	241075	pleckstrin homology domain containing, family M, member 3	9430067K14Rik, A230102O09Rik, AI449570, DAPR, Plekhm1l	10090	MGI:2443627
PLPP1	Plpp1	19012	phospholipid phosphatase 1	Hic53, Hpic53, LPP-1, LPP1, PAP-2a	10090	MGI:108412
PLPP3	Plpp3	67916	phospholipid phosphatase 3	1110003O22Rik, 2610002D05Rik, AV025606, D4Bwg0538e, D4Bwg1535e	10090	MGI:1915166
PLXDC2	Plxdc2	67448	plexin domain containing 2	1200007L24Rik, 5430431D22Rik, AI646728, AU022916, AV231634	10090	MGI:1914698
PPARD	Ppard	19015	peroxisome proliferator activator receptor delta	NUC-1, NUC1, Nr1c2, PPAR-beta, PPAR-delta	10090	MGI:101884
PPCDC	Ppcdc	66812	phosphopantothenoylcysteine decarboxylase	1810057I13Rik, 8430432M10Rik	10090	MGI:1914062
PPM1H	Ppm1h	319468	protein phosphatase 1H (PP2C domain containing)	A430075L18Rik, ARHCL1, C030002B11Rik	10090	MGI:2442087
PPP1CB	Ppp1cb	19046	protein phosphatase 1 catalytic subunit beta	1200010B19	10090	MGI:104871
PPP6R2	Ppp6r2	71474	protein phosphatase 6, regulatory subunit 2	1110033O10Rik, 8430411H09Rik, B230107H12Rik, Pp6r2, Saps2	10090	MGI:1918724
PRELID1	Prelid1	66494	PRELI domain containing 1	2610524G07Rik, Preli	10090	MGI:1913744
PRKAR2A	Prkar2a	19087	protein kinase, cAMP dependent regulatory, type II alpha	1110061A24Rik, AI317181, AI836829, RII(alpha)	10090	MGI:108025
PRKCE	Prkce	18754	protein kinase C, epsilon	5830406C15Rik, PKC[e], PKCepsilon, Pkce, R75156	10090	MGI:97599
PRKD2	Prkd2	101540	protein kinase D2	AI325941, PKD2	10090	MGI:2141917
PRKD3	Prkd3	75292	protein kinase D3	4930557O20Rik, 5730497N19Rik, PKD3, Pkcnu, Prkcn	10090	MGI:1922542
PRRX1	Prrx1	18933	paired related homeobox 1	A230024N07Rik, AA755424, AI385634, AI843499, K-2	10090	MGI:97712
PRXL2A	Prxl2a	70564	peroxiredoxin like 2A	5730469M10Rik, AU040822, Adrx, Fam213a, Pamm	10090	MGI:1917814
PSEN2	Psen2	19165	presenilin 2	ALG-3, Ad4h, Alg3, PS-2, PS2	10090	MGI:109284
PSMB3	Psmb3	26446	proteasome (prosome, macropain) subunit, beta type 3	AL033320, C10-II	10090	MGI:1347014
PTCH1	Ptch1	19206	patched 1	A230106A15Rik, Ptc, Ptc1, Ptch, mes	10090	MGI:105373
PTPRD	Ptprd	19266	protein tyrosine phosphatase, receptor type, D	1110002J03Rik, 3000002J10Rik, B230219D21Rik, R-PTP-delta	10090	MGI:97812
PTPRJ	Ptprj	19271	protein tyrosine phosphatase, receptor type, J	AI450271, BET, Byp, CD148, DEP-1	10090	MGI:104574
RAB11FIP4	Rab11fip4	268451	RAB11 family interacting protein 4 (class II)	A730072L08Rik, RAB11-FIP4, mKIAA1821	10090	MGI:2442920
RAB18	Rab18	19330	RAB18, member RAS oncogene family	AA959686	10090	MGI:102790
RAB28	Rab28	100972	RAB28, member RAS oncogene family	2700023P08Rik, AW496496	10090	MGI:1917285
RAB35	Rab35	77407	RAB35, member RAS oncogene family	9530019H02Rik, AU040256, H-ray, RAB1C, RAY	10090	MGI:1924657
RAB5A	Rab5a	271457	RAB5A, member RAS oncogene family	2410015H04Rik, AI663973, AU021172, nnyRab5a	10090	MGI:105926
RAD51B	Rad51b	19363	RAD51 paralog B	AI553500, R51H2, Rad51l1, mREC2	10090	MGI:1099436
RANGAP1	Rangap1	19387	RAN GTPase activating protein 1	C79654, Fug1, mKIAA1835	10090	MGI:103071
RARB	Rarb	218772	retinoic acid receptor, beta	A830025K23, Hap, Nr1b2	10090	MGI:97857
RASGRF2	Rasgrf2	19418	RAS protein-specific guanine nucleotide-releasing factor 2	6330417G04Rik, AW048350, Grf2, Ras-GRF2	10090	MGI:109137
RBM5	Rbm5	83486	RNA binding motif protein 5	D030069N10Rik	10090	MGI:1933204
RBMS3	Rbms3	207181	RNA binding motif, single stranded interacting protein	6720477E09Rik, 8430436O14Rik	10090	MGI:2444477
RBPJ	Rbpj	19664	recombination signal binding protein for immunoglobulin kappa J region	AI843960, CBF1, Igkjrb, Igkrsbp, RBP-J	10090	MGI:96522
RERE	Rere	68703	arginine glutamic acid dipeptide (RE) repeats	1110033A15Rik, AI414665, ARG, ARP, ATN1L	10090	MGI:2683486
REST	Rest	19712	RE1-silencing transcription factor	2610008J04Rik, AA407358, NRSF, REST4	10090	MGI:104897
RFX2	Rfx2	19725	regulatory factor X, 2 (influences HLA class II expression)	5430432H19Rik	10090	MGI:106583
RGS9	Rgs9	19739	regulator of G-protein signaling 9	RGS9-1, Rgs9-2	10090	MGI:1338824
RHOJ	Rhoj	80837	ras homolog family member J	1110005O19Rik, AW210585, Arhj, TC10L, TCL	10090	MGI:1931551
RHPN2	Rhpn2	52428	rhophilin, Rho GTPase binding protein 2	1300002E07Rik, AA536890, C85860, D7Ertd784e	10090	MGI:1289234
RIPK3	Ripk3	56532	receptor-interacting serine-threonine kinase 3	2610528K09Rik, AW107945, Rip3	10090	MGI:2154952
RPS6KA5	Rps6ka5	73086	ribosomal protein S6 kinase, polypeptide 5	3110005L17Rik, 6330404E13Rik, AI854034, MSK1, MSPK1	10090	MGI:1920336
RREB1	Rreb1	68750	ras responsive element binding protein 1	1110037N09Rik, AA414966, B930013M22Rik	10090	MGI:2443664
RSPO2	Rspo2	239405	R-spondin 2	2610028F08Rik, AA673245, D430027K22, ftls	10090	MGI:1922667
RSPO3	Rspo3	72780	R-spondin 3	2810459H04Rik, AW742308, Cristin1, Thsd2	10090	MGI:1920030
RUNX1T1	Runx1t1	12395	RUNX1 translocation partner 1	Cbfa2t1h, ETO, MTG8	10090	MGI:104793
SAV1	Sav1	64010	salvador family WW domain containing 1	1700040G09Rik, Salv, Sav, WW45, Wwp3	10090	MGI:1927144
SBNO2	Sbno2	216161	strawberry notch 2	BC019206, F730040C21, Sno, Stno	10090	MGI:2448490
SCNN1G	Scnn1g	20278	sodium channel, nonvoltage-gated 1 gamma	SCNEG	10090	MGI:104695
SEMA3D	Sema3d	108151	sema domain, immunoglobulin domain (Ig), short basic domain, secreted, (semaphorin) 3D	4631426B19Rik	10090	MGI:1860118
SEMA3E	Sema3e	20349	sema domain, immunoglobulin domain (Ig), short basic domain, secreted, (semaphorin) 3E	6430702L12, AA408817, Semah, mKIAA0331	10090	MGI:1340034
SEMA6D	Sema6d	214968	sema domain, transmembrane domain (TM), and cytoplasmic domain, (semaphorin) 6D	1110067B02Rik, AA409156, D330011G23, mKIAA1479	10090	MGI:2387661
SEPTIN11	Septin11	52398	septin 11	6230410I01Rik, AW548875, D5Ertd606e, Sept11	10090	MGI:1277214
SEPTIN5	Septin5	18951	septin 5	Cdcrel-1, Cdcrel1, Pnutl1, Sept5	10090	MGI:1195461
SEPTIN9	Septin9	53860	septin 9	MSF1, Msf, PNUTL4, Sept9, Sint1	10090	MGI:1858222
SERPINC1	Serpinc1	11905	serine (or cysteine) peptidase inhibitor, clade C (antithrombin), member 1	AI114908, ATIII, At-3, At3	10090	MGI:88095
SERTAD2	Sertad2	58172	SERTA domain containing 2	AB041541, AU021878, Kiaa0127, MNCb-1504, SEI-2	10090	MGI:1931026
SETBP1	Setbp1	240427	SET binding protein 1	C130092E12, Seb, mKIAA0437	10090	MGI:1933199
SF3A3	Sf3a3	75062	splicing factor 3a, subunit 3	4930512K19Rik, 60kDa	10090	MGI:1922312
SGIP1	Sgip1	73094	SH3-domain GRB2-like (endophilin) interacting protein 1	3110007P09Rik, SGIP1alpha, gag	10090	MGI:1920344
SH3RF3	Sh3rf3	237353	SH3 domain containing ring finger 3	4831416G18Rik, Igfbp5-ip, Sh3md4, Sh3rf31	10090	MGI:2444637
SLC1A3	Slc1a3	20512	solute carrier family 1 (glial high affinity glutamate transporter), member 3	AI504299, B430115D02Rik, Eaat1, GLAST, GLAST-1	10090	MGI:99917
SLC27A5	Slc27a5	26459	solute carrier family 27 (fatty acid transporter), member 5	FACVL3, FATP5, VLCS-H2, VLCSH2, Vlacsr	10090	MGI:1347100
SLC4A2	Slc4a2	20535	solute carrier family 4 (anion exchanger), member 2	Ae2, B3RP	10090	MGI:109351
SLC4A4	Slc4a4	54403	solute carrier family 4 (anion exchanger), member 4	AI835705, NBC, NBC1	10090	MGI:1927555
SLC5A11	Slc5a11	233836	solute carrier family 5 (sodium/glucose cotransporter), member 11	2010013B02Rik, Kst1, RKST2, SMIT2, Slc5a10	10090	MGI:1919316
SLC8A1	Slc8a1	20541	solute carrier family 8 (sodium/calcium exchanger), member 1	AI852629, AV344025, D930008O12Rik, Ncx1	10090	MGI:107956
SLCO1B1	Slco1b2	28253	solute carrier organic anion transporter family, member 1b2	7330442B20Rik, OATP-C, OATP2, Oatp1b2, Oatp4	10090	MGI:1351899
SMAD3	Smad3	17127	SMAD family member 3	AU022421, Madh3	10090	MGI:1201674
SMAD7	Smad7	17131	SMAD family member 7	Madh7	10090	MGI:1100518
SMAD9	Smad9	55994	SMAD family member 9	MADH6, Madh8, Madh9, Smad8	10090	MGI:1859993
SMARCAD1	Smarcad1	13990	SWI/SNF-related, matrix-associated actin-dependent regulator of chromatin, subfamily a, containing DEAD/H box 1	AV081750, AW226546, D6Pas1, Etl1, etl-1	10090	MGI:95453
SMG1	Smg1	233789	SMG1 nonsense mediated mRNA decay associated PI3K related kinase	2610207I05Rik, 5430435M13Rik, C130002K18Rik, mKIAA0421	10090	MGI:1919742
SMG6	Smg6	103677	SMG6 nonsense mediated mRNA decay factor	AI317223, AU041178	10090	MGI:2144117
SMOC1	Smoc1	64075	SPARC related modular calcium binding 1	2600002F22Rik, AI848508, SRG	10090	MGI:1929878
SNX13	Snx13	217463	sorting nexin 13	Rgs-px1, mKIAA0713	10090	MGI:2661416
SOBP	Sobp	109205	sine oculis binding protein	2900009C16Rik, 5330439J01Rik, JXC1, jc	10090	MGI:1924427
SOST	Sost	74499	sclerostin	5430411E23Rik	10090	MGI:1921749
SOX5	Sox5	20678	SRY (sex determining region Y)-box 5	A730017D01Rik, AI528773	10090	MGI:98367
SP7	Sp7	170574	Sp7 transcription factor 7	6430578P22Rik, C22, Osx	10090	MGI:2153568
SPATA13	Spata13	219140	spermatogenesis associated 13	C79050, ESTM11, X83327, mFLJ00298	10090	MGI:104838
SPIDR	Spidr	224008	scaffolding protein involved in DNA repair	2310008H04Rik, Kiaa0146	10090	MGI:1924834
SPTBN1	Sptbn1	20742	spectrin beta, non-erythrocytic 1	9930031C03Rik, AL033301, SPTB2, Spnb-2, Spnb2	10090	MGI:98388
STARD3NL	Stard3nl	76205	STARD3 N-terminal like	0610035N01Rik, 6530409L22Rik, AW124774, MENTHO	10090	MGI:1923455
STK10	Stk10	20868	serine/threonine kinase 10	Gek1, Lok, mKIAA4026	10090	MGI:1099439
STK3	Stk3	56274	serine/threonine kinase 3	0610042I06Rik, MST, Mst2, Mst3, Ste20	10090	MGI:1928487
SULT1E1	Sult1e1	20860	sulfotransferase family 1E, member 1	EST, ST1E1, Ste	10090	MGI:98431
SUPT3H	Supt3	109115	SPT3, SAGA and STAGA complex component	2310066G22Rik, AI315192, SPT3, SPT3L, Supt3h	10090	MGI:1923723
SYN3	Syn3	27204	synapsin III		10090	MGI:1351334
SYNPO2	Synpo2	118449	synaptopodin 2	1110069I04Rik, 2310068J10Rik, 9530006G20Rik, AI848603, Myo	10090	MGI:2153070
TACR3	Tacr3	21338	tachykinin receptor 3	Nk3r, Nkr, Tac3r	10090	MGI:892968
TANC1	Tanc1	66860	tetratricopeptide repeat, ankyrin repeat and coiled-coil containing 1	1200003E16Rik, Tanc, mKIAA1728	10090	MGI:1914110
TBX15	Tbx15	21384	T-box 15	Tbx14, Tbx8, de, mmTBx8	10090	MGI:1277234
TBX3	Tbx3	21386	T-box 3	D5Ertd189e	10090	MGI:98495
TCF4	Tcf4	21413	transcription factor 4	5730422P05Rik, ASP-I2, E2-2, E2.2, ITF-2	10090	MGI:98506
TCF7L1	Tcf7l1	21415	transcription factor 7 like 1 (T cell specific, HMG box)	Tcf-3, Tcf3, bHLHb21	10090	MGI:1202876
TCF7L2	Tcf7l2	21416	transcription factor 7 like 2, T cell specific, HMG box	TCF4B, TCF4E, Tcf-4, Tcf4	10090	MGI:1202879
TEAD1	Tead1	21676	TEA domain family member 1	2610024B07Rik, B230114H05Rik, Gtrgeo5, TEAD-1, TEF-1	10090	MGI:101876
TENT5A	Tent5a	212943	terminal nucleotidyltransferase 5A	BAP014, D930050G01Rik, Fam46a	10090	MGI:2670964
TET2	Tet2	214133	tet methylcytosine dioxygenase 2	Ayu17-449, E130014J05Rik, mKIAA1546	10090	MGI:2443298
TGFA	Tgfa	21802	transforming growth factor alpha	wa-1, wa1	10090	MGI:98724
TGFBR2	Tgfbr2	21813	transforming growth factor, beta receptor II	1110020H15Rik, AU042018, DNIIR, RIIDN, TBR-II	10090	MGI:98729
TGFBR3	Tgfbr3	21814	transforming growth factor, beta receptor III	1110036H20Rik, AU015626, AW215636, TBRIII	10090	MGI:104637
THADA	Thada	240174	thyroid adenoma associated	6530405K19, A930021O22, AU019899, BC052885, GITA	10090	MGI:3039623
THBS3	Thbs3	21827	thrombospondin 3	TSP3, Thbs-3	10090	MGI:98739
THRB	Thrb	21834	thyroid hormone receptor beta	Nr1a2, T3R[b], T3Rbeta, Thrb1, Thrb2	10090	MGI:98743
TIAM2	Tiam2	24001	T cell lymphoma invasion and metastasis 2	3000002F19Rik, STEF, mKIAA2016	10090	MGI:1344338
TLE3	Tle3	21887	transducin-like enhancer of split 3	2610103N05Rik, ESG, Grg3a, Grg3b, mKIAA1547	10090	MGI:104634
TMED10	Tmed10	68581	transmembrane p24 trafficking protein 10	1110014C03Rik, Tmp21, p23, p24delta1	10090	MGI:1915831
TMEM119	Tmem119	231633	transmembrane protein 119	AW208946, BC025600, obif	10090	MGI:2385228
TMEM135	Tmem135	72759	transmembrane protein 135	2810439K08Rik, AW319712, PMP52	10090	MGI:1920009
TMEM18	Tmem18	211986	transmembrane protein 18	BC024093	10090	MGI:2387176
TMEM263	Tmem263	103266	transmembrane protein 263	AI597468	10090	MGI:2143652
TMEM43	Tmem43	74122	transmembrane protein 43	1200015A22Rik, LUMA	10090	MGI:1921372
TMEM92	Tmem92	544806	transmembrane protein 92	AU016430, Tmem92-ps	10090	MGI:3034723
TMTC2	Tmtc2	278279	transmembrane and tetratricopeptide repeat containing 2	8430438D04Rik, D330034A10Rik	10090	MGI:1914057
TMX2-CTNND1	Tmx2	66958	thioredoxin-related transmembrane protein 2	2310042M24Rik, AA589631, Txndc14	10090	MGI:1914208
TNFRSF11A	Tnfrsf11a	21934	tumor necrosis factor receptor superfamily, member 11a, NFKB activator	Ly109, ODFR, OFE, Rank, TRANCE-R	10090	MGI:1314891
TNFRSF11B	Tnfrsf11b	18383	tumor necrosis factor receptor superfamily, member 11b (osteoprotegerin)	OCIF, Opg, TR1	10090	MGI:109587
TRABD2B	Trabd2b	666048	TraB domain containing 2B	Gm12824, Hkat	10090	MGI:3650152
TRIB2	Trib2	217410	tribbles pseudokinase 2	AW319517, TRB-2, TRB2	10090	MGI:2145021
TRIM2	Trim2	80890	tripartite motif-containing 2	mKIAA0517, narf	10090	MGI:1933163
TRIM27	Trim27	19720	tripartite motif-containing 27	AW538890, Gm19403, Rfp	10090	MGI:97904
TRPS1	Trps1	83925	transcriptional repressor GATA binding 1	AI115454, AI447310, D15Ertd586e	10090	MGI:1927616
TULP4	Tulp4	68842	tubby like protein 4	1110057P05Rik, 2210038L17Rik, Tusp	10090	MGI:1916092
TXLNB	Txlnb	378431	taxilin beta	2310001N14Rik, Mdp77	10090	MGI:2671945
UBAP2	Ubap2	68926	ubiquitin-associated protein 2	1190005K07Rik, AA408600, AU045235, UBAP-2, mKIAA1491	10090	MGI:1916176
UBE3D	Ube2cbp	70348	ubiquitin-conjugating enzyme E2C binding protein	2610018I03Rik, Ube3d	10090	MGI:1917598
UBE2E3	Ube2e3	22193	ubiquitin-conjugating enzyme E2E 3	Ubce4, ubcM2	10090	MGI:107412
UBE2L3	Ube2l3	22195	ubiquitin-conjugating enzyme E2L 3	C79827, UbcM4, Ubce7	10090	MGI:109240
UROC1	Uroc1	243537	urocanase domain containing 1	AI265605, BC022133	10090	MGI:2385332
USP3	Usp3	235441	ubiquitin specific peptidase 3	AA409661, BC017156	10090	MGI:2152450
VPS13B	Vps13b	666173	vacuolar protein sorting 13B	1810042B05Rik, 2310042E16Rik, 4732488H20, C330002D13Rik, C87206	10090	MGI:1916380
WIPF3	Wipf3	330319	WAS/WASL interacting protein family, member 3	9030621G03, BQ952480	10090	MGI:3044681
WLS	Wls	68151	wntless WNT ligand secretion mediator	5031439A09Rik, AI173978, AI987742, EVI, Gpr177	10090	MGI:1915401
WNT1	Wnt1	22408	wingless-type MMTV integration site family, member 1	Int-1, Wnt-1, sw, swaying	10090	MGI:98953
WNT16	Wnt16	93735	wingless-type MMTV integration site family, member 16	E130309I19Rik	10090	MGI:2136018
WNT2B	Wnt2b	22414	wingless-type MMTV integration site family, member 2B	Wnt13	10090	MGI:1261834
WWC2	Wwc2	52357	WW, C2 and coiled-coil domain containing 2	5330431C14Rik, AU022508, C85457, D8Ertd594e	10090	MGI:1261872
XRCC4	Xrcc4	108138	X-ray repair complementing defective repair in Chinese hamster cells 4	2310057B22Rik, AW413319, AW545101	10090	MGI:1333799
YAP1	Yap1	22601	yes-associated protein 1	AI325207, Yap, Yap65, Yki, Yorkie	10090	MGI:103262
ZBTB17	Zbtb17	22642	zinc finger and BTB domain containing 17	AA589413, Lp-1, Miz1, Zfp100, mZ13	10090	MGI:107410
ZBTB25	Zbtb25	109929	zinc finger and BTB domain containing 25	2810462M08Rik, 2900064P18Rik, AI842128, Kup, Zfp-50	10090	MGI:99197
ZBTB38	Zbtb38	245007	zinc finger and BTB domain containing 38	A930014K01Rik, CIBZ	10090	MGI:2442866
ZBTB40	Zbtb40	230848	zinc finger and BTB domain containing 40	BC059177, C230087D24, Gm571, mKIAA0478	10090	MGI:2682254
ZCCHC24	Zcchc24	71918	zinc finger, CCHC domain containing 24	2310047A01Rik	10090	MGI:1919168
ZFAT	Zfat	380993	zinc finger and AT hook domain containing	Gm922, Zfat1, Zfp406	10090	MGI:2681865
ZFHX3	Zfhx3	11906	zinc finger homeobox 3	A230102L03Rik, Atbf1, Sci, WBP9, mKIAA4228	10090	MGI:99948
ZNF460	Zfp113	56314	zinc finger protein 113	4732456B05Rik, mKIAA4229	10090	MGI:1929116
ZNF689	Zfp689	71131	zinc finger protein 689	4933416E05Rik, Znf689	10090	MGI:1918381
ZNF800	Zfp800	627049	zinc finger protein 800	AA407452, Znf800	10090	MGI:1889334
ZHX3	Zhx3	320799	zinc fingers and homeoboxes 3	1810059C13Rik, 4932418O04Rik, 9530010N21Rik, Tix1, mKIAA0395	10090	MGI:2444772
ZZEF1	Zzef1	195018	zinc finger, ZZ-type with EF hand domain 1	8430405D05Rik, BC051585, C130099L13Rik, C85424, NSPA	10090	MGI:2444286
