# Supplementary material for: Single‐Cell Integration of BMD GWAS Results Prioritize Candidate Genes Influencing Age‐Related Bone Loss
Source: JBMR Plus. 2023 Jul 7;7(10):e10795. doi: 10.1002/jbm4.10795 (PMC10556272; doi:10.1002/jbm4.10795)
Supplement: Supplementary file 7 — Table S2. Sample and cluster characteristics of bone and marrow scRNA‐seq datasets. [file JBM4-7-e10795-s005.xlsx]

## Sheet: sample_characteristics
cell_numbers	b1	b2	b3	b4	bm1	bm2	bm3	bm4
bone	6269	1520	4043	2544	0	0	0	0
marrow	0	0	0	0	7804	6314	1985	4889

## Sheet: cluster_characteristics
	Chondro-hyper
	b1	b2	b3	b4	bm1	bm2	bm3	bm4
bone	563	50	97	24	0	0	0	0
marrow	0	0	0	0	1	3	0	0
	Chondro-prehyper
	b1	b2	b3	b4	bm1	bm2	bm3	bm4
bone	201	64	166	30	0	0	0	0
marrow	0	0	0	0	21	11	7	9
	Chondro-progen
	b1	b2	b3	b4	bm1	bm2	bm3	bm4
bone	387	83	193	237	0	0	0	0
marrow	0	0	0	0	6	8	2	3
	Chondro-prol/rest
	b1	b2	b3	b4	bm1	bm2	bm3	bm4
bone	249	42	21	10	0	0	0	0
marrow	0	0	0	0	525	344	78	187
	Chondrocyte
	b1	b2	b3	b4	bm1	bm2	bm3	bm4
bone	67	16	6	5	0	0	0	0
marrow	0	0	0	0	68	43	41	75
	EC
	b1	b2	b3	b4	bm1	bm2	bm3	bm4
bone	866	325	693	396	0	0	0	0
marrow	0	0	0	0	896	702	322	743
	Fibroblast
	b1	b2	b3	b4	bm1	bm2	bm3	bm4
bone	1529	350	1160	563	0	0	0	0
marrow	0	0	0	0	2864	1785	460	1517
	LeprMSC
	b1	b2	b3	b4	bm1	bm2	bm3	bm4
bone	818	143	634	560	0	0	0	0
marrow	0	0	0	0	1425	1607	690	1231
	Lymphocyte
	b1	b2	b3	b4	bm1	bm2	bm3	bm4
bone	52	2	6	14	0	0	0	0
marrow	0	0	0	0	458	198	126	365
	Mast cell
	b1	b2	b3	b4	bm1	bm2	bm3	bm4
bone	0	0	0	4	0	0	0	0
marrow	0	0	0	0	82	45	2	15
	Mineralizing Osteocyte
	b1	b2	b3	b4	bm1	bm2	bm3	bm4
bone	346	118	266	110	0	0	0	0
marrow	0	0	0	0	22	50	14	48
	MSC
	b1	b2	b3	b4	bm1	bm2	bm3	bm4
bone	284	44	75	45	0	0	0	0
marrow	0	0	0	0	770	864	62	210
	OLC1
	b1	b2	b3	b4	bm1	bm2	bm3	bm4
bone	171	53	76	53	0	0	0	0
marrow	0	0	0	0	122	151	66	113
	OLC2
	b1	b2	b3	b4	bm1	bm2	bm3	bm4
bone	299	71	129	84	0	0	0	0
marrow	0	0	0	0	42	63	11	13
	Osteoblast
	b1	b2	b3	b4	bm1	bm2	bm3	bm4
bone	0	0	0	0	0	0	0	0
marrow	0	0	0	0	0	38	0	0
	Osteocyte
	b1	b2	b3	b4	bm1	bm2	bm3	bm4
bone	93	82	192	163	0	0	0	0
marrow	0	0	0	0	278	251	25	84
	Pericytes
	b1	b2	b3	b4	bm1	bm2	bm3	bm4
bone	344	77	329	246	0	0	0	0
marrow	0	0	0	0	224	151	79	276
